# Supplementary material for: Evaluating miR-107 and adiponectin as biomarkers in obstructive sleep apnea: Associations with neurotransmitters and metabolic regulation
Source: PLoS One. 2025 May 5;20(5):e0322128. doi: 10.1371/journal.pone.0322128 (PMC12052186; doi:10.1371/journal.pone.0322128)
Supplement: S1 File — (XLSX) [file pone.0322128.s001.xlsx]

## Sheet: Cases
Age	BMI	micro RNA 107	Glutamate	Adiponectin	Serotonin	Melatonin
55	33.89	2.82	13.321	3.87	97.82	31.43
35	36.9	1.58	3.33	1.87	670.09	34.41
46	30.34	1.78	9.533	0.71	160.32	66.97
55	36.97	1.09	14.694	23.29	42.97	0.93
61	30.4	0.28	5.691	0.054	29.04	98.06
53	33.89	1.1	111.19	0.03	39.74	11.18
31	33.99	0.568	10.48	4.54	83.571	0.19
56	54.9	1.34	12.57	2.33	175.99	52.88
64	36.9	0.108	11.43	4.9	535.62	16.28
30	33.2	1.484	27	3.35	888.87	23.33
35	44.8	0.862	14.365	8.89	50.4	0.32
40	38.79	0.47	7.41	0.42	86.69	65.47
60	30	0.083	132.21	1.09	335.45	98.77
37	35.3	0.51	12.88	1.41	43.91	37.44
50	25.4	0.86	13	1.62	19.66	40.26
36	40.2	0.564	120.88	4.32	47.3	70
50	29	2.36	31.79	4.42	204.36	0.24
52	53	0.3	84.1	0.77	82.19	26.73
56	43.4	2.94	6.02	0.46	216.64	1.87
55	24.4	0.84	44.05	7.64	144.72	0.41
51	31.68	0.99	94.25	1.06	813.83	127.54
49	51.7	0.98	11.126	0.7	36.671	0.42
60	35	0.86	42.93	0.95	83.571	0.79
31	45.7	1.1	38.53	0.66	41.6	147.77
59	40	1.34	10	6.8	216.64	55.12
34	35.8	0.31	29	3.77	85.32	0.69
43	31.8	0.571	233	21.59	235.4	0.3889
45	30	1.04	52	0.21	433.7	76.81
47	29	0.77	29.352	0.91	7.15	28.44
48	30.4	0.82	182.42	0.23	185.37	0.41
60	16.2	1.53	16.35	0.14	222.89	0.24
52	31	0.71	24.45	3.33	344.83	0.57
38	34.4	0.44	20.019	0.03	189.82	0.78
39	29	2.63	17.164	0.39	110.33	66.26
44	40.89	1.5	25.07	2.32	376.1	0.44
60	41.79	1.58	17.33	13.59	99.82	30.42
65	16.4	1.29	23.33	3.45	669.09	36.78
62	37.88	0.38	19.53	7.89	163.32	167.23
54	35.65	1.3	24.69	1.92	45.97	6.39
53	30.42	0.68	25.69	1.45	31.04	139.89
52	39	1.54	131.69	3.62	42.04	0.81
29	32.67	0.41	30.48	5.67	85.57	15.95
34	40	1.6	32.57	6.97	178	0.54
33	25.67	0.96	21.43	4.78	540.26	17.82
44	53.8	0.67	37	13.45	890.87	0.5
42	29.6	0.28	34.47	0.98	52.4	0.34
32	45.57	0.61	77.41	20.98	88.69	66.74
41	52.7	1.06	142.41	14.29	340.54	99.77
40	29.88	0.76	32.88	0.77	46.91	39.44
39	41.09	2.66	53	2.09	21.36	41.62
36	18.4	0.5	140.88	15.67	51.3	10.9
50	31.43	1.14	51.79	0.79	207.36	111.27
48	52.45	0.94	104.1	0.9	86.29	28.37
38	37.88	1.1	26.02	12.57	170.78	52.78
45	42.34	2.98	55.02	0.42	435.56	0.43
46	33.73	0.86	114.25	0.09	780.98	28.45
37	39	1.1	31.13	0.7	225.4	0.44
39	35.5	1.44	62.93	0.87	194.43	4.57
43	43.44	0.51	12.79	0.98	330.92	11.98
44	44.7	0.77	36.9	2.67	147.87	54.43
42	32.45	1.14	28.64	3.98	600.74	3.79
35	36.7	2.97	23.69	1.92	136.9	25.45
37	43.44	0.92	48.8	4.33	93.3	9.24
52	54.8	1.73	58.9	0.65	52.25	6.66
54	41.77	0.93	243.5	6.73	44.44	8.94
38	36.6	0.64	66.95	0.98	226.4	22.4
39	33.92	1.55	198.99	2.87	210.98	40.44
40	53.7	2.75	123.48	3.19	120.54	9.6
41	31.22	2.64	254.96	5.55	110.97	4.8
55	29.9	2.34	43.44	1.65	89.92	67.62

## Sheet: Controls
Age	BMI	micro RNA 107	Glutamate	Adiponectin	Serotonin	Melatonin
33.5825	24	64.53	13.321	15.82	88.5	21.2
47.2874	26.4259	43.44	3.33	5.67	33.49	16.62
60.6475	30.2141	28.89	9.533	8.07	25.46	35.76
51.9289	27.1668	13.98	14.694	4.33	14.29	175.55
51.0609	30.5229	31.98	5.691	7.12	12.82	33.38
29	24	46.79	91.99	4.79	32.94	235.44
49.6133	26.9671	21.87	10.48	6.38	48.06	14.41
41.6519	25.3595	26.79	12.57	23.38	64.44	134.6
48.5932	32.723	87.89	11.43	58.62	10.28	18.9
43.3614	28.2185	117.75	27	31.71	67.45	280.88
35.6559	24	39.99	14.365	67.32	29.41	131.43
51.4672	28.6769	38.88	7.41	23.64	21.03	13.31
47.9496	25.9379	28.55	132.21	29.98	81.57	132.29
57.4375	31.6401	35.55	12.88	21.64	26.07	0.37
38.0379	26.3031	40.4	13	33.78	54.05	5.55
48.6299	30.5936	58.85	120.88	8.35	69.95	239.9
37.6553	24	52.75	31.79	6.2	54.05	1.89
49.6559	24	27.77	84.1	7.26	69.95	118.94
37.9572	25.6084	74.44	6.02	10.62	15.98	236.71
52.2981	24.0814	22.46	44.05	57.11	56.67	94.27
40.3019	24	61.43	94.25	45.55	74.13	0.95
37.2295	33	60.99	11.126	13.37	30.1	19.94
46.5656	29.9313	37.78	42.93	14.02	23.32	122.89
34.6366	30.1815	66.76	19.58	15.62	12.22	121.9
58.2357	24	70.45	16.96	76.32	11.62	137.77
29	31.8803	52.45	2.79	32.71	21.09	0.22
41.2998	33	63.33	16.9	69.32	38.4	137.58
29	28.705	147.78	8.64	25.64	64.44	3.33
41.0929	26.3583	110.3	3.69	31.98	12.09	274.42
55.509	24.0053	42.44	0.66	23.64	29.97	125.65
50.2243	24	218.19	4.12	35.78	37.65	88.98
41.4505	28.9318	60.94	9.761	9.35	16.66	74.49
38.312	32.279	290.98	5.52	8.2	70.52	56.66
49.5612	26.1684	222.21	3.91	9.5	13.45	158.7
61	32.6419	150.99	15.58	11.62	16.42	144.44
36.4153	24.2351	37.87	10.96	58.11	40.23	123.9
47.3875	31.1403	54.44	5.79	46.55	15.55	64.56
45.3106	24	24.44	25.9	14	60.43	72.77
40.6326	24	224.44	5.94	16.02	51.42	76.78
45.5445	24	50.55	5.69	17.62	40.96	289.44
39.8136	24	76.8	0.66	77.32	55.2	36.64
38.8787	24.362	157.75	7.12	35.71	86.69	137.58
36.0816	26.6802	110.98	5.76	72.32	39.79	39.99
29	27.3504	54.34	6.52	29.64	22.78	234.44
45.3309	26.1743	227.37	7.91	33.98	20.54	125.65
38.9538	24.2696	187.78	11.91	25	25.91	89.33
53.3734	32.5654	23.54	15.95	36.42	147.85	121.09
48.1391	26.5405	29.99	21.45	9.42	60.7	52.71
57.4433	28.5116	13.44	19.48	7.4	118.5	122.67
49.8043	27.7887	57.99	21.5	8.45	41.34	252.45
