# Supplementary material for: Evaluating miR-107 and adiponectin as biomarkers in obstructive sleep apnea: Associations with neurotransmitters and metabolic regulation
Source: PLoS One. 2025 May 5;20(5):e0322128. doi: 10.1371/journal.pone.0322128 (PMC12052186; doi:10.1371/journal.pone.0322128)
Supplement: S2 File — (XLSX) [file pone.0322128.s002.xlsx]

## Sheet: Sheet1
Males	Cases								Controls
	Age	BMI	miR-107	Glutamate	Adiponectin	Serotonin	Melatonin		Age	BMI	miR-107	Glutamate	Adiponectin	Serotonin	Melatonin
Average	44.1429	32.2614	1.19419	53.8602	3.51381	213.499	27.6205		47.3322	26.8713	67.7525	27.1269	30.8556	46.1519	96.9163
Standard Deviation	10.0662	6.56027	0.784953	59.2063	3.46617	225.158	36.993		6.31812	3.31961	62.7045	33.571	23.8141	29.2201	86.0568
SEM	2.19663	1.43157	0.171301	12.9185	0.756365	49.1336	8.07406		1.58	0.83	15.6775	8.3925	5.955	7.305	21.514
Skewness	0.430969	-0.916724	1.0687	2.34007	2.27179	1.83023	1.65252		0.0426183	0.777753	2.03801	2.14873	0.696146	0.759896	0.796925
Kurtosis	-0.845499	1.11875	-0.064154	6.13522	7.0932	2.30067	2.18085		-0.779753	-0.882245	3.40498	4.05336	-0.874338	0.988357	0.202314
Shapiro Wilk Statistic value, p-value			0.8503236770629883, 0.004302613437175751	0.7229405045509338, 5.3927054977975786e-05	0.7624306678771973, 0.00018449027265887707	0.6990188956260681, 2.676758413144853e-05	0.7609720826148987, 0.00017598307749722153				0.6946315765380859, 0.0001473532902309671	0.6818568706512451, 0.0001072450540959835	0.8827416896820068, 0.04282359033823013	0.9169508218765259, 0.15064257383346558	0.9066458344459534, 0.10275578498840332
Spearman's Coefficient				0.0416	-0.1169	0.3436	0.1636					-0.3282	0.3618	-0.5475	0.1353
Spearman's p-value				0.85805	0.61387	0.12723	0.47847					0.21462	0.16856	0.028162	0.61737
Mann Whitney U test Statistic			336	94	327	33	265
Mann Whitney U test p-value			2.82081e-07	0.024199	1.17903e-06	3.7259e-05	0.00309243
Females	Cases								Controls
	Age	BMI	miR-107	Glutamate	Adiponectin	Serotonin	Melatonin		Age	BMI	miR-107	Glutamate	Adiponectin	Serotonin	Melatonin
Average	46.3061	38.4947	1.16698	57.3798	4.38151	213.639	36.1349		42.9907	27.5059	82.5956	19.4609	24.9612	42.2941	108.784
Standard Deviation	9.20191	8.87074	0.744164	60.4382	5.90869	222.24	41.6847		8.96541	3.0562	68.2234	28.2802	19.8194	29.4157	83.1621
SEM	1.31429	1.26714	0.106314	8.63403	0.844086	31.7485	5.95494		1.53834	0.5241	11.6996	4.84998	3.3991	5.04549	14.2622
Skewness	0.127474	0.195886	1.05318	1.66523	1.93041	1.69919	1.47845		0.247941	0.430155	1.53959	2.91476	1.27723	1.64381	0.606261
Kurtosis	-0.978079	-0.254112	0.715265	2.14109	3.1012	2.50981	1.86017		-0.633634	-1.14108	1.79789	8.51611	1.04598	3.60706	-0.535783
Shapiro Wilk Statistic value, p-value			0.9017143845558167, 0.0006252808379940689	0.7683697938919067, 2.173023574414401e-07	0.7134424448013306, 1.8310496230355966e-08	0.7888832688331604, 6.000679491080518e-07	0.8180708289146423, 2.8304937131906627e-06				0.8083052635192871, 3.724715861608274e-05	0.5747188329696655, 9.444728554797166e-09	0.8518491983413696, 0.0003079305461142212	0.8446751236915588, 0.00021329156879801303	0.9172998666763306, 0.0135633060708642
Spearman's Coefficient				-0.0182	-0.0277	0.0897	-0.1392					-0.3852	0.2791	-0.0396	0.1079
Spearman's p-value				0.90111	0.85007	0.53993	0.34004					0.024466	0.10987	0.82416	0.54367
Mann Whitney U test Statistic			1666	321.5	1534	267	1283
Mann Whitney U test p-value			1.26332e-14	2.2217e-06	8.76964e-11	1.63573e-07	3.14898e-05
Pre-menopausal	Cases								Controls
	Age	BMI	miR-107	Glutamate	Adiponectin	Serotonin	Melatonin		Age	BMI	miR-107	Glutamate	Adiponectin	Serotonin	Melatonin
Average	37.6875	39.9444	1.2875	68.9121	5.01188	187.448	32.0737		38.9086	27.1284	96.2092	19.0517	28.8348	40.7436	108.4
Standard Deviation	6.68051	7.63347	0.738719	69.2498	5.46263	224.092	38.5585		6.16434	2.91	71.3211	29.986	21.039	24.4957	85.4697
SEM	1.67	1.90837	0.184675	17.3125	1.36565	56.023	9.6396		1.23286	0.582	14.2642	5.998	4.2078	4.9	17.094
Skewness	1.57292	0.434272	1.15251	1.59259	1.92433	2.51081	1.98782		-0.123842	0.631314	1.38217	3.04508	1.04512	0.675778	0.741347
Kurtosis	2.30018	0.223466	0.999337	1.81209	4.17496	6.56531	4.73908		-0.836439	-0.794127	1.13511	9.37158	0.279419	-0.841811	-0.455797
Shapiro Wilk Statistic value, p-value			0.8814406991004944, 0.040864910930395126	0.7757699489593506, 0.0013214914361014962	0.7996447086334229, 0.0026940784882754087	0.6511523723602295, 5.131110447109677e-05	0.7833888530731201, 0.0016526903491467237				0.820650577545166, 0.0005129139171913266	0.5486608147621155, 1.1708279146205314e-07	0.8770421743392944, 0.00600832374766469	0.8968532681465149, 0.01567879505455494	0.9007903337478638, 0.01908857189118862
Spearman's Coefficient				0.2899	-0.1266	0.3135	-0.1251					-0.3885	0.1177	0.0846	0.01
Spearman's p-value				0.27606	0.64045	0.23711	0.64437					0.054983	0.57528	0.68758	0.96216
Mann Whitney U test Statistic			400	50	376	53	315
Mann Whitney U test p-value			9.70866e-08	6.44479e-05	2.72625e-06	9.0263e-05	0.00221233
Post-Menopausal	Cases								Controls
	Age	BMI	miR-107	Glutamate	Adiponectin	Serotonin	Melatonin		Age	BMI	miR-107	Glutamate	Adiponectin	Serotonin	Melatonin
Average	50.4848	37.7918	1.10855	51.7884	4.07588	226.338	38.1039		54.33	28.5544	44.78	20.5974	14.2011	46.6011	109.851
Standard Deviation	7.13758	9.4425	0.751057	55.9688	6.17141	223.69	43.5575		4.56486	3.38268	41.8512	24.4869	10.7368	41.7227	81.3098
SEM	1.24248	1.64373	0.13075	9.74313	1.0743	38.9394	7.58239		1.52	1.12667	13.95	8.16227	3.57893	13.91	27.1033
Skewness	0.285888	0.234622	1.10463	1.73772	2.05011	1.44527	1.34795		0.44954	-0.120217	2.49907	2.68036	1.29965	2.13885	0.192056
Kurtosis	-1.17907	-0.361374	0.963453	2.65486	3.46196	1.80346	1.44818		-1.42959	-1.49224	6.67558	7.68493	0.927752	4.95382	-0.340464
Shapiro Wilk Statistic value, p-value			0.9010875225067139, 0.005685278680175543	0.7662568092346191, 7.80823302193312e-06	0.6615927219390869, 1.795645090396647e-07	0.8410764932632446, 0.0002179203584091738	0.831580638885498, 0.0001373389968648553				0.6694278717041016, 0.0006232160958461463	0.6155756711959839, 0.00014573580119758844	0.830471396446228, 0.04520183056592941	0.7457848787307739, 0.004844369366765022	0.9387096166610718, 0.5683837532997131
Spearman's Coefficient				-0.1563	-0.0447	0.0188	-0.1108					0.2899	-0.1266	0.3135	-0.1251
Spearman's p-value				0.38505	0.80481	0.91726	0.53919					0.27606	0.64045	0.23711	0.64437
Mann Whitney U test Statistic			330	82.5	260	52	227
Mann Whitney U test p-value			2.24789e-06	0.0446391	0.000667329	0.00325214	0.0168043
